# Supplementary material for: ﻿Systematic review of the genus Pseudognaptorina Kaszab, 1977 (Coleoptera, Tenebrionidae, Blaptinae, Blaptini) from the Qinghai-Xizang Plateau, with description of six new species
Source: Zookeys. 2025 Apr 8;1234:19–46. doi: 10.3897/zookeys.1234.137739 (PMC12000813; doi:10.3897/zookeys.1234.137739)
Supplement: XML Treatment for Pseudognaptorina flata [file zookeys.1234.137739-treatment3.xml]

<!DOCTYPE tp:taxon-treatment
  PUBLIC "-//TaxonX//DTD Taxonomic Treatment Publishing DTD v0 20100105//EN" "tax-treatment-NSO.dtd">
<tp:taxon-treatment xmlns:tp="http://www.plazi.org/taxpub"><tp:treatment-meta><kwd-group><label>Taxon classification</label><kwd>
                  <named-content content-type="kingdom">Animalia</named-content>
                </kwd><kwd>
                  <named-content content-type="order">Coleoptera</named-content>
                </kwd><kwd>
                  <named-content content-type="family">Tenebrionidae</named-content>
                </kwd></kwd-group><mixed-citation publication-type="journal"><person-group><name><surname>Li</surname><given-names>Xiu-Min</given-names></name><name><surname>Zhang</surname><given-names>Bao-Yue</given-names></name><name><surname>Li</surname><given-names>Ji-Gang</given-names></name><name><surname>Pan</surname><given-names>Zhao</given-names></name></person-group><article-title>﻿Systematic review of the genus <italic><tp:taxon-name><tp:taxon-name-part taxon-name-part-type="genus" reg="Pseudognaptorina">Pseudognaptorina</tp:taxon-name-part></tp:taxon-name></italic> Kaszab, 1977 (<tp:taxon-name><tp:taxon-name-part taxon-name-part-type="order">Coleoptera</tp:taxon-name-part></tp:taxon-name>, <tp:taxon-name><tp:taxon-name-part taxon-name-part-type="family">Tenebrionidae</tp:taxon-name-part></tp:taxon-name>, <tp:taxon-name><tp:taxon-name-part taxon-name-part-type="subfamily">Blaptinae</tp:taxon-name-part></tp:taxon-name>, <tp:taxon-name><tp:taxon-name-part taxon-name-part-type="tribe">Blaptini</tp:taxon-name-part></tp:taxon-name>) from the Qinghai-Xizang Plateau, with description of six new species</article-title><source>Zookeys</source><day>08</day><month>04</month><year>2025</year><volume>1234</volume><fpage>19</fpage><lpage>46</lpage><pub-id pub-id-type="doi">10.3897/zookeys.1234.137739</pub-id></mixed-citation></tp:treatment-meta><tp:nomenclature><label>﻿</label><tp:taxon-name>
                <object-id xmlns:xlink="http://www.w3.org/1999/xlink" content-type="arpha" xlink:type="simple">0675700D-8976-56B6-ADE4-7BC63F8065F4</object-id>
                <tp:taxon-name-part taxon-name-part-type="genus" reg="Pseudognaptorina">Pseudognaptorina</tp:taxon-name-part>
                <tp:taxon-name-part taxon-name-part-type="species" reg="flata">flata</tp:taxon-name-part>
              </tp:taxon-name><tp:taxon-authority>Liu &amp; Ren, 2009</tp:taxon-authority></tp:nomenclature><tp:treatment-sec sec-type="type material" id="SECID0EX2AE"><title>Type material examined.</title><p><bold><italic>Holotype</italic></bold>: China • ♂ (<abbrev xmlns:xlink="http://www.w3.org/1999/xlink" xlink:title="Museum of Hebei University" id="ABBRID0EC3AE" xlink:type="simple">MHBU</abbrev> XZ08071698): Batang, Sichuan/ <named-content xmlns:xlink="http://www.w3.org/1999/xlink" content-type="dwc:verbatimCoordinates" xlink:type="simple"><named-content content-type="geo-json" specific-use="{&#34;type&#34;:&#34;Point&#34;,&#34;coordinates&#34;:[99.033333,30.116667]}" id="NCID0EJ3AE" xlink:type="simple">30°07' N, 99°02' E</named-content></named-content>/ 3850 m/ 2008-VII-16/ Guo-Dong Ren leg. <bold><italic>Paratype</italic></bold>: China • 1♀ (<abbrev xmlns:xlink="http://www.w3.org/1999/xlink" xlink:title="Museum of Hebei University" id="ABBRID0ER3AE" xlink:type="simple">MHBU</abbrev> XZ08071697): same data as the holotype.</p></tp:treatment-sec><tp:treatment-sec sec-type="distribution" id="SECID0EV3AE"><title>Distribution.</title><p>Sichuan, China.</p></tp:treatment-sec></tp:taxon-treatment>
