# Supplementary material for: ﻿Systematic review of the genus Pseudognaptorina Kaszab, 1977 (Coleoptera, Tenebrionidae, Blaptinae, Blaptini) from the Qinghai-Xizang Plateau, with description of six new species
Source: Zookeys. 2025 Apr 8;1234:19–46. doi: 10.3897/zookeys.1234.137739 (PMC12000813; doi:10.3897/zookeys.1234.137739)
Supplement: XML Treatment for Pseudognaptorina himalayana [file zookeys.1234.137739-treatment7.xml]

<!DOCTYPE tp:taxon-treatment
  PUBLIC "-//TaxonX//DTD Taxonomic Treatment Publishing DTD v0 20100105//EN" "tax-treatment-NSO.dtd">
<tp:taxon-treatment xmlns:tp="http://www.plazi.org/taxpub"><tp:treatment-meta><kwd-group><label>Taxon classification</label><kwd>
                  <named-content content-type="kingdom">Animalia</named-content>
                </kwd><kwd>
                  <named-content content-type="order">Coleoptera</named-content>
                </kwd><kwd>
                  <named-content content-type="family">Tenebrionidae</named-content>
                </kwd></kwd-group><mixed-citation publication-type="journal"><person-group><name><surname>Li</surname><given-names>Xiu-Min</given-names></name><name><surname>Zhang</surname><given-names>Bao-Yue</given-names></name><name><surname>Li</surname><given-names>Ji-Gang</given-names></name><name><surname>Pan</surname><given-names>Zhao</given-names></name></person-group><article-title>﻿Systematic review of the genus <italic><tp:taxon-name><tp:taxon-name-part taxon-name-part-type="genus" reg="Pseudognaptorina">Pseudognaptorina</tp:taxon-name-part></tp:taxon-name></italic> Kaszab, 1977 (<tp:taxon-name><tp:taxon-name-part taxon-name-part-type="order">Coleoptera</tp:taxon-name-part></tp:taxon-name>, <tp:taxon-name><tp:taxon-name-part taxon-name-part-type="family">Tenebrionidae</tp:taxon-name-part></tp:taxon-name>, <tp:taxon-name><tp:taxon-name-part taxon-name-part-type="subfamily">Blaptinae</tp:taxon-name-part></tp:taxon-name>, <tp:taxon-name><tp:taxon-name-part taxon-name-part-type="tribe">Blaptini</tp:taxon-name-part></tp:taxon-name>) from the Qinghai-Xizang Plateau, with description of six new species</article-title><source>Zookeys</source><day>08</day><month>04</month><year>2025</year><volume>1234</volume><fpage>19</fpage><lpage>46</lpage><pub-id pub-id-type="doi">10.3897/zookeys.1234.137739</pub-id></mixed-citation></tp:treatment-meta><tp:nomenclature><label>﻿</label><tp:taxon-name>
                <object-id xmlns:xlink="http://www.w3.org/1999/xlink" content-type="arpha" xlink:type="simple">584201EB-90EF-5CD7-818D-FEB0E77574DB</object-id>
                <tp:taxon-name-part taxon-name-part-type="genus" reg="Pseudognaptorina">Pseudognaptorina</tp:taxon-name-part>
                <tp:taxon-name-part taxon-name-part-type="species" reg="himalayana">himalayana</tp:taxon-name-part>
                <object-id xmlns:xlink="http://www.w3.org/1999/xlink" content-type="zoobank" xlink:type="simple">https://zoobank.org/2AD0AE17-2347-47BA-94A7-1674F0633791</object-id>
              </tp:taxon-name><tp:taxon-authority>X.-M. Li</tp:taxon-authority><tp:taxon-status xmlns:xlink="http://www.w3.org/1999/xlink" xlink:type="simple">sp. nov.</tp:taxon-status></tp:nomenclature><tp:treatment-sec sec-type="type material" id="SECID0EAOAG"><title>Type materials.</title><p><bold><italic>Holotype</italic></bold>: China • ♂ (<abbrev xmlns:xlink="http://www.w3.org/1999/xlink" xlink:title="Museum of Hebei University" id="ABBRID0ELOAG" xlink:type="simple">MHBU</abbrev> HBU(E)339877): Qucho Mountain, Lhunze County, Xizang/ <named-content xmlns:xlink="http://www.w3.org/1999/xlink" content-type="dwc:verbatimCoordinates" xlink:type="simple"><named-content content-type="geo-json" specific-use="{&#34;type&#34;:&#34;Point&#34;,&#34;coordinates&#34;:[92.318533,28.326033]}" id="NCID0ESOAG" xlink:type="simple">28°19.562' N, 92°19.112' E</named-content></named-content>/ Alt. 4824 m/ 2019-VII-30/ Xiu-Min Li &amp; Zhao Pan leg.</p></tp:treatment-sec><tp:treatment-sec sec-type="description" id="SECID0EXOAG"><title>Description.</title><p><bold>Male</bold> (Figs <xref ref-type="fig" rid="F5">5</xref>, <xref ref-type="fig" rid="F6">6A–C</xref>). Body length 10.3 mm, width 4.9 mm; shiny, brownish; antennae, palpi, and tarsi brown.</p><fig id="F5" position="float" orientation="portrait"><object-id xmlns:xlink="http://www.w3.org/1999/xlink" content-type="doi" xlink:type="simple">10.3897/zookeys.1234.137739.figure5</object-id><object-id xmlns:xlink="http://www.w3.org/1999/xlink" content-type="arpha" xlink:type="simple">2B0AC204-9A2C-5590-9AB1-A42357612340</object-id><label>Figure 5.</label><caption><p><italic><tp:taxon-name><tp:taxon-name-part taxon-name-part-type="genus" reg="Pseudognaptorina">Pseudognaptorina</tp:taxon-name-part><tp:taxon-name-part taxon-name-part-type="species" reg="himalayana">himalayana</tp:taxon-name-part></tp:taxon-name></italic> X.-M. Li, sp. nov., male <bold>A</bold> head, dorsal view <bold>B</bold> head, ventral view <bold>C</bold> pronotum <bold>D</bold> antenna <bold>E</bold> protibia <bold>F</bold> mesotibia <bold>G</bold> metatibia <bold>H</bold> protarsus <bold>I</bold> mesotarsus <bold>J</bold> metatarsus <bold>K–M</bold> aedeagus <bold>K</bold> dorsal view <bold>L</bold> lateral view <bold>M</bold> ventral view. Scale bars: 0.5 mm.</p></caption><graphic xmlns:xlink="http://www.w3.org/1999/xlink" xlink:href="zookeys-1234-019_article-137739__-g005.jpg" position="float" orientation="portrait" xlink:type="simple" id="oo_1302087.jpg"><uri content-type="original_file" xlink:type="simple">https://binary.pensoft.net/fig/1302087</uri></graphic></fig><fig id="F6" position="float" orientation="portrait"><object-id xmlns:xlink="http://www.w3.org/1999/xlink" content-type="doi" xlink:type="simple">10.3897/zookeys.1234.137739.figure6</object-id><object-id xmlns:xlink="http://www.w3.org/1999/xlink" content-type="arpha" xlink:type="simple">7FB40A1F-6284-553A-A489-E17076C24BA2</object-id><label>Figure 6.</label><caption><p>Habitus of <italic><tp:taxon-name><tp:taxon-name-part taxon-name-part-type="genus" reg="Pseudognaptorina">Pseudognaptorina</tp:taxon-name-part><tp:taxon-name-part taxon-name-part-type="species" reg="himalayana">himalayana</tp:taxon-name-part></tp:taxon-name></italic> X.-M. Li, sp. nov., male, holotype. <bold>A</bold> dorsal view <bold>B</bold> lateral view <bold>C</bold> ventral view. Scale bar: 2.0 mm.</p></caption><graphic xmlns:xlink="http://www.w3.org/1999/xlink" xlink:href="zookeys-1234-019_article-137739__-g006.jpg" position="float" orientation="portrait" xlink:type="simple" id="oo_1302088.jpg"><uri content-type="original_file" xlink:type="simple">https://binary.pensoft.net/fig/1302088</uri></graphic></fig><p><bold><italic>Head</italic></bold> (Fig. <xref ref-type="fig" rid="F5">5A, B</xref>). Anterior margin of clypeus slightly sinuate. Head widest at eye level. Lateral margin of head with pair of projections between antennal base and oculus, brownish red. Genal margin arcuately converging before eyes. Eyes barely protruding beyond contour of head. Vertex flat or slightly convex, with uniform punctures. Antennae (Fig. <xref ref-type="fig" rid="F5">5D</xref>) slender, long, and reaching beyond pronotal base when posteriorly extended; antennomeres VIII–X oval, XI spindle-shaped. Length (width) ratio of antennomeres II–XI as follows: 11.0(10.0): 27.7(10.0): 12.5(10.0): 12.5(10.0): 12.5(10.0): 13.4(10.0): 10.4(12.5): 10.4(14.8): 10.4(15.6): 15.5(15.8).</p><p><bold><italic>Prothorax</italic>.</bold> Pronotum (Fig. <xref ref-type="fig" rid="F5">5C</xref>) transverse, 1.29 times as wide as long, widest in middle, 1.72 times as wide as head. Ratio of width on anterior margin to its maximum width and posterior margin 0.58: 1.00: 0.92. Lateral margins of pronotum arcuately narrowing in middle, bordered along entire length; posterior margin straight; anterior margin slightly emarginate; anterior angles widely obtuse, posterior angles slightly obtuse. Surface of pronotum very narrowly flattened along lateral margins from base nearly to anterior angles, covered with dense punctation. Hypomera covered shallow longitudinal wrinkles and granules. Prosternum before procoxae gently sloping. Prosternal process gently sloping behind procoxae, forming obtuse projection.</p><p><bold><italic>Pterothorax</italic>.</bold> Elytra oblong-oval and convex, 1.32–1.33 times as long as wide, 1.38–1.41 times as wide as pronotum, widest in apical third. Dorsal surface of elytra passing into outer (deflexed) surface without traces of humeral carina. Outer margin of epipleura visible in dorsal view at basal third and apex. Surface of elytra with dense, rather smooth punctation and wrinkles almost vanishing on apical declivity.</p><p><bold><italic>Legs</italic></bold> (Fig. <xref ref-type="fig" rid="F5">5E–J</xref>). Femora and tibiae moderately thickened. Ratio of length (width) of pro-, meso-, and metatibiae: 45.0(6.5): 50.0(7.5): 82.5(8.0). Protibiae narrow, straight with shorter spurs; mesotibiae slightly arcuately curved; metatibiae arcuately curved, narrow. Ventral surface of protarsomeres I–III with hairy brush; ventral surface of mesotarsomeres I–II with hairy brush. Ratio of length(width) of metatarsomeres I–IV: 32.0(9.5): 17.0(10.0): 13.5(9.0): 30.0(8.5).</p><p><bold><italic>Abdomen</italic>.</bold> Abdominal ventrites rather sparsely covered with minute, pale, recumbent setae.</p><p><bold><italic>Aedeagus</italic></bold> (Fig. <xref ref-type="fig" rid="F5">5K–M</xref>). Length of aedeagus 2.30 mm, width 0.48 mm; length of parameres 0.83 mm, width 0.34 mm. Slightly curved to ventral side apically in lateral view. Parameres moderately elongate, regularly narrowing towards apex; outer margins slightly curved to ventral side apically in lateral view.</p></tp:treatment-sec><tp:treatment-sec sec-type="diagnosis" id="SECID0EXTAG"><title>Diagnosis.</title><p>This new species is morphologically similar to <italic><tp:taxon-name><tp:taxon-name-part taxon-name-part-type="genus" reg="Pseudognaptorina">P.</tp:taxon-name-part><tp:taxon-name-part taxon-name-part-type="species" reg="migana">migana</tp:taxon-name-part></tp:taxon-name></italic> but can be distinguished from it by the following male character states: pronotum 1.34 times as wide as long, lateral margins arcuately narrowed at basal 2/3 (pronotum 1.29 times as wide as long, lateral margins of pronotum regularly arcuate in <italic><tp:taxon-name><tp:taxon-name-part taxon-name-part-type="genus" reg="Pseudognaptorina">P.</tp:taxon-name-part><tp:taxon-name-part taxon-name-part-type="species" reg="migana">migana</tp:taxon-name-part></tp:taxon-name></italic>); ventral surface of mesotarsomeres I–III with hair brushes (mesotarsomeres I–II with hair brushes, mesotarsomere III with small hairy tuft in <italic><tp:taxon-name><tp:taxon-name-part taxon-name-part-type="genus" reg="Pseudognaptorina">P.</tp:taxon-name-part><tp:taxon-name-part taxon-name-part-type="species" reg="migana">migana</tp:taxon-name-part></tp:taxon-name></italic>); parameres moderately elongate, regularly narrowing towards apex, more obtuse from basal half to apex (parameres strongly elongate, widest at base, regularly narrowing towards apex, more acute from basal half to apex in <italic><tp:taxon-name><tp:taxon-name-part taxon-name-part-type="genus" reg="Pseudognaptorina">P.</tp:taxon-name-part><tp:taxon-name-part taxon-name-part-type="species" reg="migana">migana</tp:taxon-name-part></tp:taxon-name></italic>).</p></tp:treatment-sec><tp:treatment-sec sec-type="etymology" id="SECID0EJVAG"><title>Etymology.</title><p>This species is named for the Himalayas, where the type locality of the species is located.</p></tp:treatment-sec><tp:treatment-sec sec-type="distribution" id="SECID0EOVAG"><title>Distribution.</title><p>Lhunze County, Xizang, China.</p></tp:treatment-sec></tp:taxon-treatment>
