# Supplementary material for: ﻿Systematic review of the genus Pseudognaptorina Kaszab, 1977 (Coleoptera, Tenebrionidae, Blaptinae, Blaptini) from the Qinghai-Xizang Plateau, with description of six new species
Source: Zookeys. 2025 Apr 8;1234:19–46. doi: 10.3897/zookeys.1234.137739 (PMC12000813; doi:10.3897/zookeys.1234.137739)
Supplement: XML Treatment for Pseudognaptorina migana [file zookeys.1234.137739-treatment8.xml]

<!DOCTYPE tp:taxon-treatment
  PUBLIC "-//TaxonX//DTD Taxonomic Treatment Publishing DTD v0 20100105//EN" "tax-treatment-NSO.dtd">
<tp:taxon-treatment xmlns:tp="http://www.plazi.org/taxpub"><tp:treatment-meta><kwd-group><label>Taxon classification</label><kwd>
                  <named-content content-type="kingdom">Animalia</named-content>
                </kwd><kwd>
                  <named-content content-type="order">Coleoptera</named-content>
                </kwd><kwd>
                  <named-content content-type="family">Tenebrionidae</named-content>
                </kwd></kwd-group><mixed-citation publication-type="journal"><person-group><name><surname>Li</surname><given-names>Xiu-Min</given-names></name><name><surname>Zhang</surname><given-names>Bao-Yue</given-names></name><name><surname>Li</surname><given-names>Ji-Gang</given-names></name><name><surname>Pan</surname><given-names>Zhao</given-names></name></person-group><article-title>﻿Systematic review of the genus <italic><tp:taxon-name><tp:taxon-name-part taxon-name-part-type="genus" reg="Pseudognaptorina">Pseudognaptorina</tp:taxon-name-part></tp:taxon-name></italic> Kaszab, 1977 (<tp:taxon-name><tp:taxon-name-part taxon-name-part-type="order">Coleoptera</tp:taxon-name-part></tp:taxon-name>, <tp:taxon-name><tp:taxon-name-part taxon-name-part-type="family">Tenebrionidae</tp:taxon-name-part></tp:taxon-name>, <tp:taxon-name><tp:taxon-name-part taxon-name-part-type="subfamily">Blaptinae</tp:taxon-name-part></tp:taxon-name>, <tp:taxon-name><tp:taxon-name-part taxon-name-part-type="tribe">Blaptini</tp:taxon-name-part></tp:taxon-name>) from the Qinghai-Xizang Plateau, with description of six new species</article-title><source>Zookeys</source><day>08</day><month>04</month><year>2025</year><volume>1234</volume><fpage>19</fpage><lpage>46</lpage><pub-id pub-id-type="doi">10.3897/zookeys.1234.137739</pub-id></mixed-citation></tp:treatment-meta><tp:nomenclature><label>﻿</label><tp:taxon-name>
                <object-id xmlns:xlink="http://www.w3.org/1999/xlink" content-type="arpha" xlink:type="simple">894F98F7-50CC-5FA9-A623-5D3CC48509FE</object-id>
                <tp:taxon-name-part taxon-name-part-type="genus" reg="Pseudognaptorina">Pseudognaptorina</tp:taxon-name-part>
                <tp:taxon-name-part taxon-name-part-type="species" reg="migana">migana</tp:taxon-name-part>
                <object-id xmlns:xlink="http://www.w3.org/1999/xlink" content-type="zoobank" xlink:type="simple">https://zoobank.org/A3F1F50C-5F43-4F93-80B1-99960E9A47FA</object-id>
              </tp:taxon-name><tp:taxon-authority>X.-M. Li</tp:taxon-authority><tp:taxon-status xmlns:xlink="http://www.w3.org/1999/xlink" xlink:type="simple">sp. nov.</tp:taxon-status></tp:nomenclature><tp:treatment-sec sec-type="type material" id="SECID0E3WAG"><title>Type materials.</title><p><bold><italic>Holotype</italic></bold>: China • ♂ (<abbrev xmlns:xlink="http://www.w3.org/1999/xlink" xlink:title="Museum of Hebei University" id="ABBRID0EHXAG" xlink:type="simple">MHBU</abbrev> HBU(E)339879): Miga Mountain pass, Gongbogyamda County, Xizang/ <named-content xmlns:xlink="http://www.w3.org/1999/xlink" content-type="dwc:verbatimCoordinates" xlink:type="simple"><named-content content-type="geo-json" specific-use="{&#34;type&#34;:&#34;Point&#34;,&#34;coordinates&#34;:[92.557033,30.401750]}" id="NCID0EOXAG" xlink:type="simple">29°84.105' N, 92°33.422' E</named-content></named-content>/ Alt. 4775 m/ 2023-VII-18/ Xiu-Min Li &amp; Tong-Yang Guo leg. <bold><italic>Paratypes</italic></bold>: China • 10♂♂, 20♀♀ (<abbrev xmlns:xlink="http://www.w3.org/1999/xlink" xlink:title="Museum of Hebei University" id="ABBRID0EWXAG" xlink:type="simple">MHBU</abbrev> HBU(E)339880–339909): same data as holotype; China • 1♂, 1♀ (<abbrev xmlns:xlink="http://www.w3.org/1999/xlink" xlink:title="Museum of Hebei University" id="ABBRID0E1XAG" xlink:type="simple">MHBU</abbrev> HBU(E)339910–339911): Miga pass, Gongbogyamda County, Xizang/ <named-content xmlns:xlink="http://www.w3.org/1999/xlink" content-type="dwc:verbatimCoordinates" xlink:type="simple"><named-content content-type="geo-json" specific-use="{&#34;type&#34;:&#34;Point&#34;,&#34;coordinates&#34;:[92.557033,30.401750]}" id="NCID0EBYAG" xlink:type="simple">29°84.105' N, 92°33.422' E</named-content></named-content>/ Alt. 4750 m/ 2019-VII-26/ Xiu-Min Li &amp; Zhao Pan leg.</p></tp:treatment-sec><tp:treatment-sec sec-type="description" id="SECID0EGYAG"><title>Description.</title><p><bold>Male</bold> (Fig. <xref ref-type="fig" rid="F7">7</xref>, <xref ref-type="fig" rid="F8">8A–C</xref>). Body length 10.5–11.3 mm, width 4.9–5.2 mm; shiny, black or brownish; antennae, palpi, and tarsi brown.</p><fig id="F7" position="float" orientation="portrait"><object-id xmlns:xlink="http://www.w3.org/1999/xlink" content-type="doi" xlink:type="simple">10.3897/zookeys.1234.137739.figure7</object-id><object-id xmlns:xlink="http://www.w3.org/1999/xlink" content-type="arpha" xlink:type="simple">89C5C6D9-5246-535C-91F6-31E4B2DEE762</object-id><label>Figure 7.</label><caption><p><italic><tp:taxon-name><tp:taxon-name-part taxon-name-part-type="genus" reg="Pseudognaptorina">Pseudognaptorina</tp:taxon-name-part><tp:taxon-name-part taxon-name-part-type="species" reg="migana">migana</tp:taxon-name-part></tp:taxon-name></italic> X.-M. Li, sp. nov., male <bold>A</bold> head, dorsal view <bold>B</bold> head, ventral view <bold>C</bold> pronotum <bold>D</bold> antenna <bold>E</bold> protibia <bold>F</bold> mesotibia <bold>G</bold> metatibia <bold>H</bold> protarsus <bold>I</bold> mesotarsus <bold>J</bold> metatarsus <bold>K</bold> spiculum gastrale <bold>L–N</bold> aedeagus <bold>L</bold> dorsal view <bold>M</bold> lateral view <bold>N</bold> ventral view <bold>O</bold> abdominal sternite VIII. Scale bars: 0.5 mm.</p></caption><graphic xmlns:xlink="http://www.w3.org/1999/xlink" xlink:href="zookeys-1234-019_article-137739__-g007.jpg" position="float" orientation="portrait" xlink:type="simple" id="oo_1302089.jpg"><uri content-type="original_file" xlink:type="simple">https://binary.pensoft.net/fig/1302089</uri></graphic></fig><fig id="F8" position="float" orientation="portrait"><object-id xmlns:xlink="http://www.w3.org/1999/xlink" content-type="doi" xlink:type="simple">10.3897/zookeys.1234.137739.figure8</object-id><object-id xmlns:xlink="http://www.w3.org/1999/xlink" content-type="arpha" xlink:type="simple">023E504F-E721-543B-8CCA-BF25B459BB6E</object-id><label>Figure 8.</label><caption><p><italic><tp:taxon-name><tp:taxon-name-part taxon-name-part-type="genus" reg="Pseudognaptorina">Pseudognaptorina</tp:taxon-name-part><tp:taxon-name-part taxon-name-part-type="species" reg="migana">migana</tp:taxon-name-part></tp:taxon-name></italic> X.-M. Li, sp. nov., female <bold>A</bold> ovipositor <bold>B</bold> spiculum ventrale. Scale bars: 0.5 mm.</p></caption><graphic xmlns:xlink="http://www.w3.org/1999/xlink" xlink:href="zookeys-1234-019_article-137739__-g008.jpg" position="float" orientation="portrait" xlink:type="simple" id="oo_1302090.jpg"><uri content-type="original_file" xlink:type="simple">https://binary.pensoft.net/fig/1302090</uri></graphic></fig><fig id="F9" position="float" orientation="portrait"><object-id xmlns:xlink="http://www.w3.org/1999/xlink" content-type="doi" xlink:type="simple">10.3897/zookeys.1234.137739.figure9</object-id><object-id xmlns:xlink="http://www.w3.org/1999/xlink" content-type="arpha" xlink:type="simple">E64D683E-8080-5591-B4CC-90861AF9EB54</object-id><label>Figure 9.</label><caption><p>Habitus of <italic><tp:taxon-name><tp:taxon-name-part taxon-name-part-type="genus" reg="Pseudognaptorina">Pseudognaptorina</tp:taxon-name-part><tp:taxon-name-part taxon-name-part-type="species" reg="migana">migana</tp:taxon-name-part></tp:taxon-name></italic> X.-M. Li, sp. nov. <bold>A–C</bold> male, holotype <bold>D–F</bold> female, paratype <bold>A, D</bold> dorsal views <bold>B, E</bold> lateral views <bold>C, F</bold> ventral views. Scale bars: 2.0 mm.</p></caption><graphic xmlns:xlink="http://www.w3.org/1999/xlink" xlink:href="zookeys-1234-019_article-137739__-g009.jpg" position="float" orientation="portrait" xlink:type="simple" id="oo_1302091.jpg"><uri content-type="original_file" xlink:type="simple">https://binary.pensoft.net/fig/1302091</uri></graphic></fig><p><bold><italic>Head</italic></bold> (Fig. <xref ref-type="fig" rid="F7">7A, B</xref>). Anterior margin of clypeus slightly sinuate. Head widest at eye level. Lateral margin of head with pair of projections between antennal base and oculus, brownish red. Genal margin arcuately converging before eyes. Eyes barely protruding beyond contour of head. Vertex flat or slightly convex, with uniform punctures. Antennae (Fig. <xref ref-type="fig" rid="F7">7D</xref>) slender and long, reaching pronotal base when posteriorly extended, antennomere III very long, 2.4 times as long as antennomeres II, antennomeres VIII–X oval, XI spindle-shaped. Length (width) ratio of antennomeres II–XI as follows: 11.8(10.0): 28.1(10.0): 14.5(10.0): 14.5(10.0): 14.5(10.0): 14.5(10.0): 13.3(12.0): 13.3(13.0): 13.3(14.0): 19.5(14.0).</p><p><bold><italic>Prothorax</italic>.</bold> Pronotum (Fig. <xref ref-type="fig" rid="F7">7C</xref>) transverse, 1.34 times as wide as long, widest in middle, 1.71 times as wide as head. Ratio of width on anterior margin to its maximum width and posterior margin 0.52: 1.00: 0.92. Lateral margins of pronotum arcuately narrowing to anterior margin, bordered along entire length; posterior margin straight; anterior margin slightly emarginate; anterior angles widely, obtusely angled; posterior angles almost rectangular. Surface of pronotum slightly convex between lateral margins, covered with fine, dense punctation. Hypomera covered shallow, longitudinal wrinkles and granules. Prosternum before procoxae gently sloping. Prosternal process gently sloping behind procoxae, forming obtuse projection.</p><p><bold><italic>Pterothorax</italic>.</bold> Elytra oblong-oval and convex, 1.38–1.40 times as long as wide, 1.35–1.37 times as wide as pronotum, widest in apical third. Dorsal surface of elytra passing into outer (deflexed) surface without traces of humeral carina. Outer margin of epipleura visible in dorsal view at basal third and apex. Surface of elytra with dense, rather smooth punctation and wrinkles almost vanishing on apical declivity.</p><p><bold><italic>Legs</italic></bold> (Fig. <xref ref-type="fig" rid="F7">7E–J</xref>). Femora and tibiae moderately thickened. Ratio of length (width) pro-, meso-, and metatibiae: 56.2(9.1): 55.8(9.5): 94.1(11.0). Protibiae straight with shorter spurs, inner surface of protibiae slightly widened at basal third; mesotibiae slightly arcuately curved; metatibiae arcuately curved, narrow. Ventral surface of protarsomeres I–III with hairy brush; ventral surface of mesotarsomeres I–II with hairy brush. Ratio of length (width) of metatarsomeres I–IV: 29.9(10.0): 19.5(10.0): 17.1(10.0): 29.4(7.9).</p><p><bold><italic>Abdomen</italic>.</bold> Abdominal ventrites rather sparsely covered with minute, pale, recumbent setae.</p><p><bold><italic>Aedeagus</italic></bold> (Fig. <xref ref-type="fig" rid="F7">7K–O</xref>). Length of aedeagus 2.34 mm, width 0.46 mm; length of parameres 0.89 mm, width 0.35 mm. Slightly curved to ventral side apically in lateral view. Parameres strongly elongate, widest at base, regularly narrowing towards apex; outer margins slightly curved to ventral side apically in lateral view. Spiculum gastrale as in Fig. <xref ref-type="fig" rid="F7">7K</xref>. Posterior margin of abdominal sternite VIII sinuate (Fig. <xref ref-type="fig" rid="F7">7O</xref>).</p><p><bold>Female</bold> (Figs <xref ref-type="fig" rid="F8">8A, B</xref>, <xref ref-type="fig" rid="F9">9D–F</xref>). Body larger and wider than male, length 12.1–12.7 mm, width 6.0–6.4 mm. Antennae shorter than male, not posteriorly reaching base of pronotum when posteriorly extended. Pronotum 1.5 times as wide as long, widest in middle, lateral margins subparallel from base to middle and narrowing toward anterior angles curved, sides of pronotum slightly convex; 1.73 times as wide as head; with very dense punctation. Elytra oval, more convex than male, 1.37 times as long as wide. Protibial spurs with small, pointed at apex. Distal gonocoxite (Fig. <xref ref-type="fig" rid="F8">8A</xref>) rounded apically, densely covered with setae; spiculum ventrale as in Fig. <xref ref-type="fig" rid="F8">8B</xref>.</p></tp:treatment-sec><tp:treatment-sec sec-type="diagnosis" id="SECID0EG6AG"><title>Diagnosis.</title><p>This new species is morphologically similar to <italic><tp:taxon-name><tp:taxon-name-part taxon-name-part-type="genus" reg="Pseudognaptorina">P.</tp:taxon-name-part><tp:taxon-name-part taxon-name-part-type="species" reg="himalayana">himalayana</tp:taxon-name-part></tp:taxon-name></italic>, but can be distinguished from it by the following male character states: pronotum 1.29 times as wide as long, lateral margins of pronotum regularly arcuate (pronotum 1.34 times as wide as long, lateral margins arcuately narrowed at basal 2/3 in <italic><tp:taxon-name><tp:taxon-name-part taxon-name-part-type="genus" reg="Pseudognaptorina">P.</tp:taxon-name-part><tp:taxon-name-part taxon-name-part-type="species" reg="himalayana">himalayana</tp:taxon-name-part></tp:taxon-name></italic>); mesotarsomeres I–II with hair brushes, mesotarsomere III with small hairy tuft (ventral surface of mesotarsomeres I–III with hair brushes in <italic><tp:taxon-name><tp:taxon-name-part taxon-name-part-type="genus" reg="Pseudognaptorina">P.</tp:taxon-name-part><tp:taxon-name-part taxon-name-part-type="species" reg="himalayana">himalayana</tp:taxon-name-part></tp:taxon-name></italic>); parameres strongly elongate, widest at base, regularly narrowing towards apex, more acute from basal half to apex (parameres moderately elongate, regularly narrowing towards apex, more obtuse from basal half to apex in <italic><tp:taxon-name><tp:taxon-name-part taxon-name-part-type="genus" reg="Pseudognaptorina">P.</tp:taxon-name-part><tp:taxon-name-part taxon-name-part-type="species" reg="himalayana">himalayana</tp:taxon-name-part></tp:taxon-name></italic>).</p></tp:treatment-sec><tp:treatment-sec sec-type="etymology" id="SECID0EYABG"><title>Etymology.</title><p>This species is named after the type locality, Miga Pass.</p></tp:treatment-sec><tp:treatment-sec sec-type="distribution" id="SECID0E4ABG"><title>Distribution.</title><p>Gongbogyamda County, Xizang, China.</p></tp:treatment-sec></tp:taxon-treatment>
